# Supplementary material for: PCycDB: a comprehensive and accurate database for fast analysis of phosphorus cycling genes
Source: Microbiome. 2022 Jul 4;10:101. doi: 10.1186/s40168-022-01292-1 (PMC9252087; doi:10.1186/s40168-022-01292-1)
Supplement: Supplementary file 2 — Additional file 1: Table S1. Summary of phosphorus gene families with representative sequences and orthology groups. Table S2. Public metagenomic datasets analyzed in this study. Table S3. The meandecreaseaccuracy of each filtering factor using randomForest package in R. Table S4. Confusion matrix result of Random Forest analysis using validation data. Table S5. Detection rate of each specific P cycling gene included in simulated gene dataset with an identity of 30%. Table S6. Predicted P cycling gene families. [file 40168_2022_1292_MOESM1_ESM.xlsx]

## Sheet: Table S1
Table S1. Summary of phosphorus gene families with representative sequences and orthology groups.
Metabolic processes	Gene	KO number	Function descriptions	Core database sequences	Full database sequences	Orthology groups				Homologous sequences
						arCOG	COG	eggNOG	KEGG
Pyruvate metabolism	pps	K01007	pyruvate, water dikinase	170	2156	140	304	1147	1143	1907
	ppdK	K01006	pyruvate, orthophosphate dikinase	2420	5077	36	319	1848	1300	615
	pyk	K00873	pyruvate kinase	17184	23041	111	613	4904	4080	3341
	pckG	K01596	phosphoenolpyruvate carboxykinase (GTP)	498	2096	3	144	1081	951	64
	ppc	K01595	phosphoenolpyruvate carboxylase	4590	7335	NA	252	1728	1440	1870
	pckA	K01610	phosphoenolpyruvate carboxykinase (ATP)	364	3167	7	267	1861	1425	27
Pentose phosphate pathway	gdh	K00034, K18124, K18125, K22969	glucose/galactose 1-dehydrogenase	636	1018	90	40	133	444	8190
	gcd	K00117	quinoprotein glucose dehydrogenase	362	1142	NA	67	507	408	163
	gnl	K01053	gluconolactonase	14	495	NA	52	325	245	10
	gntK	K00851	gluconokinase	2386	4974	NA	199	1815	1749	682
	gnd	K00033	6-phosphogluconate dehydrogenase	3965	7548	32	274	2114	2513	2535
	rpiA	K01807	ribose 5-phosphate isomerase A	18390	16950	154	400	2508	2245	1802
	prsA	K00948	ribose-phosphate pyrophosphokinase	1008	6167	95	681	3596	2915	320
	deoB	K01839	phosphopentomutase	12692	11680	NA	179	1394	909	9050
Phosphotransferase system	ptsI	K08483	phosphoenolpyruvate-protein phosphotransferase	2718	5483	NA	276	2344	1381	2025
	ptsH	K02784, K11189	phosphocarrier protein	2303	5709	16	487	3195	1942	514
Oxidative phosphorylation	ppk	K00937	polyphosphate kinase	10131	14456	39	483	2852	2043	4812
	ppa	K01507	inorganic pyrophosphatase	21334	17734	118	561	2861	2469	216
Phosphonate and phosphinate metabolism	pepM	K01841	phosphoenolpyruvate phosphomutase	27	138	NA	NA	NA	107	316
	pphA	K19669	phosphonopyruvate hydrolase	32	51	NA	NA	NA	2	215
	ppd	K09459	phosphonopyruvate decarboxylase	446	633	NA	NA	NA	207	1297
	phnX	K05306	phosphonoacetaldehyde hydrolase	4206	3740	NA	41	380	309	472
	fomC	K12901	phosphonoacetaldehyde reductase	16	24	NA	2	7	3	14
	phpC	K12904	phosphonoacetaldehyde reductase	3	8	NA	NA	5	1	4
	mpnS	K18049	methylphosphonate synthase	2	2	NA	NA	1	1	2
	phnG	K06166	alpha-D-ribose 1-methylphosphonate 5-triphosphate synthase subunit PhnG	1678	2078	NA	58	432	361	60
	phnH	K06165	alpha-D-ribose 1-methylphosphonate 5-triphosphate synthase subunit PhnH	1050	1540	NA	59	446	372	19
	phnI	K06164	alpha-D-ribose 1-methylphosphonate 5-triphosphate synthase subunit PhnI	746	1588	NA	77	500	399	266
	phnK	K05781	C-P lyase subunit, alpha-D-ribose 1-methylphosphonate 5-triphosphate synthase	2795	2951	NA	77	412	332	12312
	phnL	K05780	alpha-D-ribose 1-methylphosphonate 5-triphosphate synthase subunit PhnL	2138	2674	NA	71	420	356	3400
	phnM	K06162	alpha-D-ribose 1-methylphosphonate 5-triphosphate diphosphatase	709	1359	NA	68	491	382	14
	phnJ	K06163	alpha-D-ribose 1-methylphosphonate 5-phosphate C-P lyase	805	1427	4	77	436	342	91
	phnP	K06167	phosphoribosyl 1,2-cyclic phosphate phosphodiesterase	479	772	NA	29	184	164	204
	phnN	K05774	ribose 1,5-bisphosphokinase	4763	4641	NA	67	644	443	995
	phnPP	K20859	phosphoribosyl 1,2-cyclic phosphate 1,2-diphosphodiesterase	4	432	NA	46	412	18	200
	phny	K00206	phosphonoacetaldehyde dehydrogenase	575	739	NA	NA	NA	90	293
	phnA	K19670	phosphonoacetate hydrolase	533	828	NA	18	116	133	67
	phnW	K03430	2-aminoethylphosphonate-pyruvate transaminase	4825	4453	NA	49	448	366	174
	phnO	K09994	(aminoalkyl)phosphonate N-acetyltransferase	487	308	NA	6	49	29	4
	pbfA	/	phosphonate breakdown factor A, catalyzes (R)-1-hydroxy-2-aminoethylphosphonate (R-HAEP) to generate phosphonoacetaldehyde	21	111	NA	10	71	NA	85
	phnY	K21195	2-aminoethylphosphonate dioxygenase	575	739	NA	NA	NA	90	293
	phnZ	K21196	Fe2+-dependent phosphonate oxygenase	2	49	NA	NA	NA	48	65
Two-component system	phoU	K02039	phoR/phoB inhibitor protein phoU	6770	8090	9	368	1972	1518	161
	phoR	K07636	two-component system, OmpR family, phosphate regulon sensor histidine kinase PhoR	3010	5958	NA	432	2686	1480	2485
	phoB	K07657	two-component system, OmpR family, phosphate regulon response regulator PhoB	5804	20502	NA	2483	15375	896	6242
	phoP	K07658, K07660	phoP; two-component system, OmpR family, alkaline phosphatase synthesis response regulator PhoP	1036	9608	NA	1242	8260	732	3089
	SenX3	K07768	two-component system, OmpR family, sensor histidine kinase SenX3	283	1233	NA	80	672	369	239
	RegX3	K07776	two-component system, OmpR family, response regulator RegX3	279	4805	NA	773	4179	268	1514
	pgtC	K08478	phosphoglycerate transport regulatory protein PgtC	163	137	NA	6	26	29	2
	pgtB	K08475	two-component system, NtrC family, phosphoglycerate transport system sensor histidine kinase PgtB	455	310	NA	4	19	20	15
	pgtA	K08476	two-component system, NtrC family, phosphoglycerate transport system response regulator PgtA	410	223	NA	6	30	29	33
Transporters	pgtP	K11382	MFS transporter, OPA family, phosphoglycerate transporter protein	475	290	NA	7	39	35	10
	pstS	K02040	phosphate transport system substrate-binding protein	7227	11342	74	544	3234	2425	683
	pstC	K02037	phosphate transport system permease protein	6471	10381	113	593	3268	2480	983
	pstA	K02038	phosphate transport system permease protein	5818	9977	116	574	3340	2556	1237
	pstB	K02036	phosphate transport system ATP-binding protein	13695	17211	175	788	3757	2797	27791
	pit	K03306	inorganic phosphate transporter	236	3189	14	300	2047	1301	277
	htxB	/	putative specific hypophosphite transporter	11	15	NA	1	5	3	0
	ptxA	/	phosphite import ATP-binding protein	6	7	NA	NA	2	1	0
	ptxB	/	probable phosphite transport system-binding protein	1	33	NA	3	21	16	0
	ptxC	/	phosphite transport system permease protein	12	55	NA	8	35	32	1
	phnD_phosphite	/	probable ABC transporter phosphite binding protein	14	265	NA	34	179	141	0
	phnD	K02044	phosphonate transport system substrate-binding protein	1005	1141	NA	30	168	152	40
	phnE	K02042	phosphonate transport system permease protein	1516	3175	7	167	1163	932	173
	phnC	K02041	phosphonate transport system ATP-binding protein	6540	8742	30	249	1604	1249	44091
	ugpB	K05813	sn-glycerol 3-phosphate transport system substrate-binding protein	1921	2348	NA	74	439	367	51
	ugpA	K05814	sn-glycerol 3-phosphate transport system permease protein	1949	3226	NA	205	1245	498	580
	ugpE	K05815	sn-glycerol 3-phosphate transport system permease protein	5705	4729	4	111	568	433	1311
	ugpC	K05816	sn-glycerol 3-phosphate transport system ATP-binding protein	18966	35501	NA	2154	13413	706	23450
	phnS	K11081	2-aminoethylphosphonate transport system substrate-binding protein	446	404	NA	10	134	87	7
	phnV	K11082	2-aminoethylphosphonate transport system permease protein	427	323	NA	8	119	75	6
	phnU	K11083	2-aminoethylphosphonate transport system permease protein	561	497	NA	9	137	93	34
	phnT	K11084	2-aminoethylphosphonate transport system ATP-binding protein	617	494	NA	NA	NA	100	12176
	glpT	K02445	glycerol-3-phosphate permease	2565	2210	NA	63	299	269	185
	aepX	/	2-aminoethylphosphonate substrate-binding protein; major 2-AEP transporter	24	42	NA	1	NA	1	377
	aepV	/	ATP binding domain protein; the corresponding ABC transporter components of AepX protein	7	16	NA	NA	NA	NA	664
	aepW	/	permease domain protein; the corresponding ABC transporter components of AepX protein	8	15	NA	NA	NA	NA	237
	aepP	/	2-aminoethylphosphonate permease, Pi-insensitive	9	18	NA	NA	NA	NA	57
	aepS	/	auxiliary functional 2-aminoethylphosphonate transporter;	7	14	NA	NA	NA	NA	350
Organic phosphoester hydrolysis	opd	K07048	phosphotriesterase (organophosphorus-degrading genes)	9	149	NA	10	103	64	3
	pafA	/	phosphoate-insensitive phosphomonoesterase	47	121	NA	NA	NA	1	382
	phoA	K01077	alkaline phosphatase	940	2211	13	121	863	706	159
	phoD	K01113	alkaline phosphatase D	126	2488	NA	187	1660	1135	39
	phoX	K07093	alkaline phosphatase	1478	4172	NA	243	1866	1229	45
	phoN	K09474	acid phosphatase (class A)	22	236	NA	18	133	122	2
	aphA	K03788	acid phosphatase (class B)	957	692	NA	25	93	93	24
	phoC	/	acid phosphatase	8	71	NA	6	36	36	1
	olpA	K01078	acid phosphatase	41	115	NA	NA	62	36	147
	phy	K01083	3-phytase	17	388	NA	28	213	197	12
	appA	K01093	4-phytase	76	123	NA	NA	24	45	0
	ugpQ	K01126	glycerophosphoryl diester phosphodiesterase (cytoplasmic) about 247 aa	296	876	NA	70	343	398	20
	glpQ	K01126	glycerophosphoryl diester phosphodiesterase (periplasmic) about 333 aa	692	4260	NA	271	2381	1816	188
Others	htxA	/	hypophosphite/2-oxoglutarate dioxygenase	2	3	NA	NA	NA	NA	12
	ptxD	K18916	NAD:phosphite oxidoreductase/phosphite dehydrogenase	21	91	NA	15	57	39	13
	lysR	/	transcriptional regulator	283	423	#N/A	42	276	#N/A	27
	phnR	/	Putative transcriptional regulator of 2-aminoethylphosphonate degradation operons	40	47	NA	NA	NA	NA	275
	phnF	K02043	GntR family transcriptional regulator, phosphonate transport system regulatory protein	709	1018	NA	45	413	163	119
	phoH	K06217	phosphate starvation-inducible protein PhoH and related proteins	1622	5938	NA	558	3241	2359	196
Purine metabolism	purF	K00764	amidophosphoribosyltransferase	12587	17559	146	617	3439	2680	2005
	purD	K01945	phosphoribosylamine---glycine ligase	16012	21714	150	638	4067	2856	3093
	purN	K11175	phosphoribosylglycinamide formyltransferase 1	8500	14646	44	573	4024	2765	4244
	purT	K08289	phosphoribosylglycinamide formyltransferase 2	4223	5756	65	180	1081	922	540
	purL	K23269	phosphoribosylformylglycinamidine synthase	11489	15768	147	369	3110	1371	12570
	purS	K23264	phosphoribosylformylglycinamidine synthase subunit PurS	4228	6526	119	333	1596	1284	399
	purQ	K23265	phosphoribosylformylglycinamidine synthase subunit PurQ / glutaminase	9372	11927	149	394	1914	1537	304
	purM	K01933	phosphoribosylformylglycinamidine cyclo-ligase	13859	18059	142	587	3075	2454	2428
	purK	K01589	5-(carboxyamino)imidazole ribonucleotide synthase	8290	13095	75	457	2840	2235	6351
	purE	K01588	5-(carboxyamino)imidazole ribonucleotide mutase	15873	20173	151	644	3390	2614	3731
	ADE2	K11808	phosphoribosylaminoimidazole carboxylase	89	417	NA	NA	261	209	26
	purC	K01923	phosphoribosylaminoimidazole-succinocarboxamide synthase	16547	21593	156	667	3828	2813	1994
	purB	K01756	adenylosuccinate lyase	2982	7825	144	579	2736	2275	342
	purH	K00602	phosphoribosylaminoimidazolecarboxamide formyltransferase / IMP cyclohydrolase	15376	20959	52	637	3971	2902	2884
	purP	K06863	5-formaminoimidazole-4-carboxamide-1-(beta)-D-ribofuranosyl 5'-monophosphate synthetase	539	675	169	64	118	220	32
	purO	K11176	IMP cyclohydrolase	503	483	64	30	87	107	9
	guaB	K00088	IMP dehydrogenase	11389	16634	123	486	3003	2936	6546
	guaA	K01951	GMP synthase (glutamine-hydrolysing)	14756	21027	164	690	4326	3332	9734
	gmk	K00942	guanylate kinase	15553	20887	NA	609	4198	3302	3767
	ushA	K11751	5'-nucleotidase	1723	1922	NA	40	303	244	100
	ndk	K00940	nucleoside-diphosphate kinase	12234	17781	162	638	3847	3342	1000
	spoT	K01139	GTP diphosphokinase / guanosine-3',5'-bis(diphosphate) 3'-diphosphatase	2240	6289	NA	719	3962	660	2387
	ppx	K01524	exopolyphosphatase / guanosine-5'-triphosphate,3'-diphosphate pyrophosphatase	2739	4886	NA	239	1872	1322	2693
	purA	K01939	adenylosuccinate synthase	15338	20446	158	705	3718	3083	3950
	adk	K00939	adenylate kinase	20196	26883	80	701	5422	4213	8399
Pyrimidine metabolism	pyrE	K00762	orotate phosphoribosyltransferase	16295	21385	166	667	4070	2765	14092
	pyrF	K01591	orotidine-5'-phosphate decarboxylase	17459	22708	161	656	3890	2917	3429
	ushA	K11751	5'-nucleotidase	1723	1922	NA	40	303	244	100
	cmk	K00945	cytidylate kinase	540	5577	162	615	3840	2618	646
	pyrH	K09903	uridylate kinase	14083	17781	165	698	3103	2456	769
	ndk	K00940	nucleoside-diphosphate kinase	12234	17781	162	638	3847	3342	1000
	pyrG	K01937	CTP synthase	14959	20137	166	706	3900	3089	2281
	rtpR	K00527	ribonucleoside-triphosphate reductase	29	87	NA	2	37	29	31
	nrdD	K21636	ribonucleoside-triphosphate reductase	2439	3358	NA	109	1106	504	4959
	nrdA	K00525	ribonucleoside-diphosphate reductase alpha chain	221	2005	10	211	1207	856	98
	nrdE	K00525	ribonucleoside-diphosphate reductase alpha chain	349	1697	NA	97	770	621	37
	nrdB	K00526	ribonucleoside-diphosphate reductase beta chain	2279	3936	10	253	1671	887	603
	nrdF	K00526	ribonucleoside-diphosphate reductase beta chain	4501	4481	NA	106	742	618	47
	nrdJ	K00524	ribonucleotide reductase, class II	564	1695	NA	109	644	449	174
	dcd	K01494	dCTP deaminase	6841	8996	167	431	1642	1400	5188
	dut	K01520	dUTP pyrophosphatase	12383	17541	NA	508	3621	2938	5409
	thyA	K00560	thymidylate synthase	11673	15992	18	396	2980	2224	2569
	tmk	K00943	dTMP kinase	19062	24746	187	703	4224	3560	11103

## Sheet: Table S2
Table S2. Public metagenomic datasets analyzed in this study.
Habitat	Corresponding nucleotides data	Sample type	Bases	Size_Gb	Raw reads	environment_(feature)	Download_path	Reference
Surface ocean	ERR598963	Water	35306537802	54.91	178945938	surface water layer	https://sra-downloadb.be-md.ncbi.nlm.nih.gov/sos1/sra-pub-run-5/ERR598963/ERR598963.1	Tara Ocean
	ERR598976	Water	39094876638	60.84	198143365	surface water layer	https://sra-downloadb.be-md.ncbi.nlm.nih.gov/sos1/sra-pub-run-5/ERR598976/ERR598976.1
	ERR598983	Water	34724751061	53.89	176015464	surface water layer	https://sra-downloadb.be-md.ncbi.nlm.nih.gov/sos1/sra-pub-run-5/ERR598983/ERR598983.1
	ERR599050	Water	45548660624	70.63	230009431	surface water layer	https://sra-downloadb.be-md.ncbi.nlm.nih.gov/sos1/sra-pub-run-5/ERR599050/ERR599050.1
	ERR599052	Water	53487641681	83.13	269556882	surface water layer	https://sra-downloadb.be-md.ncbi.nlm.nih.gov/sos1/sra-pub-run-5/ERR599052/ERR599052.1
	ERR599078	Water	32684205384	50.65	164620027	surface water layer	https://sra-downloadb.be-md.ncbi.nlm.nih.gov/sos1/sra-pub-run-5/ERR599078/ERR599078.1
Mariculture	ERR2094164	Water	10527760200	14.86	35092534	coastal industrial mariculture systems	https://sra-downloadb.be-md.ncbi.nlm.nih.gov/sos2/sra-pub-run-11/ERR2094164/ERR2094164.1	Wang J H, Lu J, Zhang Y X, et al. Metagenomic analysis of antibiotic resistance genes in coastal industrial mariculture systems[J]. Bioresource technology, 2018, 253: 235-243.
	ERR2094165	Water	11232775200	15.85	37442584	coastal industrial mariculture systems	https://sra-downloadb.be-md.ncbi.nlm.nih.gov/sos2/sra-pub-run-11/ERR2094165/ERR2094165.1
	ERR2094166	Water	11269521000	15.9	37565070	coastal industrial mariculture systems	https://sra-downloadb.st-va.ncbi.nlm.nih.gov/sos1/sra-pub-run-12/ERR2094166/ERR2094166.1
	ERR2094167	Water	10107239100	14.26	33690797	coastal industrial mariculture systems	https://sra-downloadb.be-md.ncbi.nlm.nih.gov/sos2/sra-pub-run-11/ERR2094167/ERR2094167.1
	ERR2094168	Water	10772740200	15.2	35909134	coastal industrial mariculture systems	https://sra-downloadb.be-md.ncbi.nlm.nih.gov/sos2/sra-pub-run-11/ERR2094168/ERR2094168.1
	ERR2094169	Water	10583911200	14.94	35279704	coastal industrial mariculture systems	https://sra-downloadb.be-md.ncbi.nlm.nih.gov/sos2/sra-pub-run-11/ERR2094169/ERR2094169.1
	ERR2094170	Water	11256928200	15.89	37523094	coastal industrial mariculture systems	https://sra-downloadb.be-md.ncbi.nlm.nih.gov/sos2/sra-pub-run-11/ERR2094170/ERR2094170.1
	ERR2094171	Water	10081077000	14.22	33603590	coastal industrial mariculture systems	https://sra-downloadb.be-md.ncbi.nlm.nih.gov/sos2/sra-pub-run-11/ERR2094171/ERR2094171.1
	ERR2094172	Water	10212214200	14.41	34040714	coastal industrial mariculture systems	https://sra-downloadb.be-md.ncbi.nlm.nih.gov/sos2/sra-pub-run-11/ERR2094172/ERR2094172.1
	ERR2094173	Water	10889214300	15.37	36297381	coastal industrial mariculture systems	https://sra-downloadb.be-md.ncbi.nlm.nih.gov/sos2/sra-pub-run-11/ERR2094173/ERR2094173.1
	ERR2094174	Water	11114450100	15.69	37048167	coastal industrial mariculture systems	https://sra-downloadb.be-md.ncbi.nlm.nih.gov/sos2/sra-pub-run-11/ERR2094174/ERR2094174.1
	ERR2094175	Water	11337862200	16	37792874	coastal industrial mariculture systems	https://sra-downloadb.be-md.ncbi.nlm.nih.gov/sos2/sra-pub-run-11/ERR2094175/ERR2094175.1
	ERR2094176	Water	10848417000	15.31	36161390	coastal industrial mariculture systems	https://sra-downloadb.st-va.ncbi.nlm.nih.gov/sos1/sra-pub-run-12/ERR2094176/ERR2094176.1
Mangrove	SRR7188254	Sediment	8925265200	10.71	29750884	estuary mangrove	https://sra-downloadb.be-md.ncbi.nlm.nih.gov/sos2/sra-pub-run-13/SRR7188254/SRR7188254.1	Zhao H, Yan B, Mo X, et al. Prevalence and proliferation of antibiotic resistance genes in the subtropical mangrove wetland ecosystem of South China Sea[J]. MicrobiologyOpen, 2019, 8(11): e871.
	SRR7188255	Sediment	9309823500	11.17	31032745	estuary mangrove	https://sra-downloadb.be-md.ncbi.nlm.nih.gov/sos2/sra-pub-run-13/SRR7188255/SRR7188255.1
	SRR7188256	Sediment	7665550200	9.19	25551834	estuary mangrove	https://sra-downloadb.be-md.ncbi.nlm.nih.gov/sos2/sra-pub-run-13/SRR7188256/SRR7188256.1
	SRR7188257	Sediment	7780409700	9.33	25934699	estuary mangrove	https://sra-downloadb.be-md.ncbi.nlm.nih.gov/sos2/sra-pub-run-13/SRR7188257/SRR7188257.1
	SRR8651098	Sediment	5536819982	7.44	18333841	Sanya contaminated	https://sra-downloadb.be-md.ncbi.nlm.nih.gov/sos3/sra-pub-run-19/SRR8651098/SRR8651098.1	Li Y, Zheng L, Zhang Y, et al. Comparative metagenomics study reveals pollution induced changes of microbial genes in mangrove sediments[J]. Scientific reports, 2019, 9(1): 1-11.
	SRR8651099	Sediment	6221698300	8.36	20601650	Sanya pristine	https://sra-downloadb.be-md.ncbi.nlm.nih.gov/sos3/sra-pub-run-21/SRR8651099/SRR8651099.1
	SRR8651100	Sediment	6038641302	8.12	19995501	Haikou contaminated	https://sra-downloadb.be-md.ncbi.nlm.nih.gov/sos3/sra-pub-run-19/SRR8651100/SRR8651100.1
	SRR8651101	Sediment	6087270550	8.18	20156525	Haikou pristine	https://sra-downloadb.be-md.ncbi.nlm.nih.gov/sos3/sra-pub-run-20/SRR8651101/SRR8651101.1
Permafrost	ERR3078909	Soil	17091590308	27.24	63679653	permafrost core	https://sra-downloadb.be-md.ncbi.nlm.nih.gov/sos3/sra-pub-run-21/ERR3078909/ERR3078909.1	Xue Y, Jonassen I, Øvreås L, et al. Metagenome-assembled genome distribution and key functionality highlight importance of aerobic metabolism in Svalbard permafrost[J]. FEMS microbiology ecology, 2020, 96(5): fiaa057.
	ERR3078910	Soil	14365221452	23.15	54462124	permafrost core	https://sra-download.ncbi.nlm.nih.gov/traces/era2/ERR/ERR3078/ERR3078910
	ERR3078911	Soil	17163245891	27.69	65065637	permafrost core	https://sra-download.ncbi.nlm.nih.gov/traces/era2/ERR/ERR3078/ERR3078911
	ERR3078912	Soil	18655929461	30.02	70723233	permafrost core	https://sra-download.ncbi.nlm.nih.gov/traces/era2/ERR/ERR3078/ERR3078912
	ERR3078913	Soil	17816672300	28.36	66337494	permafrost core	https://sra-download.ncbi.nlm.nih.gov/traces/era2/ERR/ERR3078/ERR3078913
	SRR5050798	Soil	22607568800	37.59	113037844	permafrost core	https://sra-downloadb.st-va.ncbi.nlm.nih.gov/sos1/sra-pub-run-10/SRR5050798/SRR5050798.1	Mackelprang R, Burkert A, Haw M, et al. Microbial survival strategies in ancient permafrost: insights from metagenomics[J]. The ISME journal, 2017, 11(10): 2305-2318.
	SRR5050799	Soil	21971384600	36.52	109856923	permafrost core	https://sra-downloadb.be-md.ncbi.nlm.nih.gov/sos2/sra-pub-run-9/SRR5050799/SRR5050799.1
	SRR5050800	Soil	21954878400	36.49	109774392	permafrost core	https://sra-downloadb.be-md.ncbi.nlm.nih.gov/sos2/sra-pub-run-9/SRR5050800/SRR5050800.1
	SRR5050802	Soil	30881667200	51.42	154408336	permafrost core	https://sra-downloadb.be-md.ncbi.nlm.nih.gov/sos2/sra-pub-run-9/SRR5050802/SRR5050802.1
Deep sea	SRR10168429	Sediment	58218467000	71.47	116436934	deep‐sea sediments	https://sra-downloadb.be-md.ncbi.nlm.nih.gov/sos2/sra-pub-run-17/SRR1016842/SRR10168429.1	Zheng X, Liu W, Dai X, et al. Extraordinary diversity of viruses in deep‐sea sediments as revealed by metagenomics without prior virion separation[J]. Environmental Microbiology, 2021, 23(2): 728-743.
	SRR10168430	Sediment	56265778000	69.07	112531556	deep‐sea sediments	https://sra-downloadb.be-md.ncbi.nlm.nih.gov/sos2/sra-pub-run-17/SRR1016843/SRR10168430.1
	SRR10168431	Sediment	51177230850	56.17	101946675	deep‐sea sediments	https://sra-downloadb.be-md.ncbi.nlm.nih.gov/sos2/sra-pub-run-17/SRR1016843/SRR10168431.1
	SRR10168432	Sediment	73464652860	80.82	146343930	deep‐sea sediments	https://sra-downloadb.be-md.ncbi.nlm.nih.gov/sos2/sra-pub-run-15/SRR1016843/SRR10168432.1
	SRR10168433	Sediment	78706749708	86.61	313572708	deep‐sea sediments	https://sra-downloadb.be-md.ncbi.nlm.nih.gov/sos2/sra-pub-run-15/SRR1016843/SRR10168433.1
	SRR10168434	Sediment	55149720500	67.69	110299441	deep‐sea sediments	https://sra-downloadb.be-md.ncbi.nlm.nih.gov/sos2/sra-pub-run-17/SRR1016843/SRR10168434.1
WWTP	SRR2662357	Sludge	4300000020	5.88	23888889	WWTP Activated Sludge	https://sra-downloadb.be-md.ncbi.nlm.nih.gov/sos1/sra-pub-run-2/SRR2662357/SRR2662357.1	Guo J, Li J, Chen H, et al. Metagenomic analysis reveals wastewater treatment plants as hotspots of antibiotic resistance genes and mobile genetic elements[J]. Water research, 2017, 123: 468-478.
	SRR2754560	Sludge	4300000020	5.88	23888889	WWTP Digested Sludge	https://sra-downloadb.st-va.ncbi.nlm.nih.gov/sos2/sra-pub-run-4/SRR2754560/SRR2754560.1
	SRR5571008	Sludge	2922086000	4.06	15282996	WWTP Activated Sludge	https://sra-downloadb.be-md.ncbi.nlm.nih.gov/sos2/sra-pub-run-7/SRR5571008/SRR5571008.1	Chu B T T, Petrovich M L, Chaudhary A, et al. Metagenomics reveals the impact of wastewater treatment plants on the dispersal of microorganisms and genes in aquatic sediments[J]. Applied and environmental microbiology, 2018, 84(5).
	SRR5571009	Sludge	3056599200	3.88	14610430	WWTP Activated Sludge	https://sra-downloadb.be-md.ncbi.nlm.nih.gov/sos2/sra-pub-run-7/SRR5571009/SRR5571009.1
	SRR5571011	Sludge	3111995600	4.13	15559978	WWTP Activated Sludge	https://sra-downloadb.be-md.ncbi.nlm.nih.gov/sos2/sra-pub-run-7/SRR5571011/SRR5571011.1
	SRR6032601	Sludge	68202766800	82.58	227342556	WWTP Activated Sludge	https://sra-downloadb.st-va.ncbi.nlm.nih.gov/sos1/sra-pub-run-12/SRR6032601/SRR6032601.1	Liu Z, Klümper U, Liu Y, et al. Metagenomic and metatranscriptomic analyses reveal activity and hosts of antibiotic resistance genes in activated sludge[J]. Environment international, 2019, 129: 208-220.
	SRR6032602	Sludge	76578155100	92.78	255260517	WWTP Activated Sludge	https://sra-downloadb.st-va.ncbi.nlm.nih.gov/sos1/sra-pub-run-12/SRR6032602/SRR6032602.1
	SRR6032603	Sludge	77582494200	94	258608314	WWTP Activated Sludge	https://sra-downloadb.st-va.ncbi.nlm.nih.gov/sos1/sra-pub-run-12/SRR6032603/SRR6032603.1
Eutrophic lake	SRR8894378	Water	58312004400	70.55	194373348	Lake Fuxian	https://sra-downloadb.be-md.ncbi.nlm.nih.gov/sos3/sra-pub-run-20/SRR8894378/SRR8894378.1	Xing P, Tao Y, Luo J, et al. Stratification of microbiomes during the holomictic period of Lake Fuxian, an alpine monomictic lake[J]. Limnology and Oceanography, 2020, 65: S134-S148.
	SRR8894379	Water	83484713400	101.18	278282378	Lake Fuxian	https://sra-downloadb.be-md.ncbi.nlm.nih.gov/sos2/sra-pub-run-17/SRR8894379/SRR8894379.1
	SRR8894380	Water	70494603900	85.37	234982013	Lake Fuxian	https://sra-downloadb.be-md.ncbi.nlm.nih.gov/sos2/sra-pub-run-17/SRR8894380/SRR8894380.1
	SRR8894381	Water	61522125600	74.45	205073752	Lake Fuxian	https://sra-downloadb.be-md.ncbi.nlm.nih.gov/sos3/sra-pub-run-20/SRR8894381/SRR8894381.1
	SRR8894382	Water	54131917200	65.46	180439724	Lake Fuxian	https://sra-downloadb.be-md.ncbi.nlm.nih.gov/sos3/sra-pub-run-19/SRR8894382/SRR8894382.1

## Sheet: Table S3
Table S3. The meandecreaseaccuracy of each filtering factor using randomForest package in R.
Factor	MeanDecreaseAccuracy
identity	89.9761
hit-length	68.7041
e-value	45.4595
bitscore	36.7108

## Sheet: Table S4
Table S4. Confusion matrix result of Random Forest analysis using validation data.
	False Positives	Ture Negatives
False Positives	731	115
Ture Negatives	91	13626

## Sheet: Table S5
Table S5. Detection rate of each specific P cycling gene included in simulated gene dataset with an identity of 30%.
Gene	Realistic number in validation gene matrix	Predict gene number	Accuracy
pps	2	2	1
ppdK	8	8	1
pyk	36	35	0.972222
pckG	9	9	1
ppc	217	217	1
pckA	14	14	1
gdh	21	21	1
gcd	2	2	1
gnl	1	1	1
gntK	13	13	1
gnd	40	40	1
rpiA	438	438	1
prsA	73	73	1
deoB	275	275	1
ptsI	41	41	1
ptsH	55	54	0.981818
ppk	86	86	1
ppa	99	98	0.989899
pepM	1	1	1
pphA	1	1	1
ppd	8	8	1
phnX	66	66	1
fomC	16	16	1
phpC	1	1	1
mpnS	1	1	1
phnG	2	2	1
phnH	2	2	1
phnI	2	2	1
phnK	1	1	1
phnL	1	1	1
phnM	1	1	1
phnJ	2	2	1
phnP	1	1	1
phnN	35	35	1
phnPP	1	1	1
phny	1	1	1
phnA	3	3	1
phnW	80	80	1
phnO	2	2	1
pbfA	21	21	1
phnY	1	1	1
phnZ	1	1	1
phoU	31	31	1
phoR	6	6	1
phoB	8	8	1
phoP	13	13	1
SenX3	5	5	1
RegX3	4	4	1
pgtC	2	2	1
pgtB	1	1	1
pgtA	1	1	1
pgtP	1	1	1
pstS	46	46	1
pstC	16	16	1
pstA	16	16	1
pstB	247	247	1
pit	11	11	1
htxB	10	10	1
ptxA	1	1	1
ptxB	1	1	1
ptxC	1	1	1
phnD_phosphite	2	2	1
phnD	2	2	1
phnE	4	4	1
phnC	133	133	1
ugpB	25	25	1
ugpA	25	25	1
ugpE	25	25	1
ugpC	72	72	1
phnS	4	4	1
phnV	4	4	1
phnU	4	4	1
phnT	4	4	1
glpT	3	3	1
aepX	24	25	1.04167
aepV	7	7	1
aepW	8	8	1
aepP	9	9	1
aepS	7	7	1
opd	2	2	1
pafA	10	10	1
phoA	12	12	1
phoD	1	1	1
phoX	59	59	1
phoN	9	9	1
aphA	21	20	0.952381
phoC	2	2	1
olpA	16	16	1
phy	2	2	1
appA	1	1	1
ugpQ	1	1	1
glpQ	6	6	1
htxA	1	1	1
ptxD	11	11	1
lysR	1	1	1
phnR	4	4	1
phnF	2	2	1
phoH	3	3	1
purF	29	29	1
purD	104	104	1
purN	15	15	1
purT	225	225	1
purL	337	337	1
purS	6	6	1
purQ	178	178	1
purM	474	474	1
purK	29	29	1
purE	25	25	1
ADE2	10	10	1
purC	519	519	1
purB	37	37	1
purH	461	461	1
purP	37	37	1
purO	20	20	1
guaB	51	51	1
guaA	584	583	0.998288
gmk	326	326	1
ushA	3	3	1
ndk	666	665	0.998498
spoT	12	12	1
ppx	14	14	1
purA	684	684	1
adk	785	785	1
pyrE	442	442	1
pyrF	511	511	1
cmk	537	537	1
pyrH	553	553	1
pyrG	694	694	1
rtpR	10	10	1
nrdD	4	4	1
nrdA	14	14	1
nrdE	8	8	1
nrdB	18	18	1
nrdF	11	11	1
nrdJ	10	10	1
dcd	429	429	1
dut	464	464	1
thyA	404	404	1
tmk	604	604	1
		Average	0.999531
		S.D.	0.00612815

## Sheet: Table S6
Table S6. Predicted P cycling gene families and accuracy of mock community at different identity. The cutoff of hit length was set to 25-aa.
Species	GenBank assembly accession	Submission data	Realistic PCG families	Predicted PCG families at 0% id.	Detection ratio	Predicted PCG families at 10% id.	Detection ratio	Predicted PCG families at 20% id.	Detection ratio	Predicted PCG families at 30% id.	Detection ratio	Predicted PCG families at 40% id.	Detection ratio	Predicted PCG families at 50% id.	Detection ratio	Predicted PCG families at 60% id.	Detection ratio	Predicted PCG families at 70% id.	Detection ratio	Predicted PCG families at 80% id.	Detection ratio	Predicted PCG families at 90% id.	Detection ratio	Predicted PCG families at 100% id.	Detection ratio
Acinetobacter_baumannii	GCF_002116925.1	2017-05-02	29	43	1.48276	43	1.48276	43	1.48276	39	1.34483	37	1.27586	33	1.13793	33	1.13793	32	1.10345	32	1.10345	32	1.10345	21	0.724138
Ammonifex_degensii_KC4	GCF_000024605.1	2009-10-08	18	36	2	36	2	36	2	36	2	27	1.5	21	1.16667	19	1.05556	18	1	18	1	18	1	16	0.888889
Azospirillum_brasilense	GCF_007827425.1	2019-08-02	25	42	1.68	42	1.68	42	1.68	40	1.6	33	1.32	30	1.2	28	1.12	28	1.12	26	1.04	26	1.04	14	0.56
Bacillus_cereus_B4264	GCF_000021205.1	2008-12-17	45	60	1.33333	60	1.33333	60	1.33333	56	1.24444	52	1.15556	48	1.06667	45	1	45	1	43	0.955556	43	0.955556	32	0.711111
Bacillus_subtilis_subsp._subtilis_str._168	GCF_000009045.1	2009-03-17	47	79	1.68085	79	1.68085	79	1.68085	73	1.55319	64	1.3617	60	1.2766	59	1.25532	59	1.25532	58	1.23404	58	1.23404	57	1.21277
Bordetella_parapertussis	GCF_004323615.1	2018-12-29	38	48	1.26316	48	1.26316	48	1.26316	48	1.26316	44	1.15789	39	1.02632	39	1.02632	37	0.973684	36	0.947368	36	0.947368	32	0.842105
Bordetella_pertussis_18323	GCF_000306945.1	2012-08-20	38	48	1.26316	48	1.26316	48	1.26316	48	1.26316	44	1.15789	38	1	38	1	36	0.947368	35	0.921053	35	0.921053	32	0.842105
Burkholderia_thailandensis_E264	GCF_000012365.1	2005-12-15	38	58	1.52632	58	1.52632	58	1.52632	58	1.52632	52	1.36842	47	1.23684	46	1.21053	44	1.15789	42	1.10526	42	1.10526	27	0.710526
Candidatus_Methanomethylophilus_alvus_MGYG-HGUT-02456	GCF_902387285.1	2019-08-10	17	23	1.35294	23	1.35294	23	1.35294	21	1.23529	20	1.17647	19	1.11765	19	1.11765	19	1.11765	19	1.11765	19	1.11765	17	1
Candidatus_Methylomirabilis_oxyfera_SB1	GCA_009026205.1	2019-10-09	17	31	1.82353	31	1.82353	31	1.82353	29	1.70588	19	1.11765	15	0.882353	15	0.882353	15	0.882353	15	0.882353	15	0.882353	14	0.823529
Denitrovibrio_acetiphilus_DSM_12809	GCF_000025725.1	2010-03-11	20	33	1.65	33	1.65	33	1.65	29	1.45	24	1.2	22	1.1	20	1	20	1	20	1	20	1	19	0.95
Desulfolutivibrio_sulfoxidireducens	GCF_013376475.1	2020-06-29	14	34	2.42857	34	2.42857	34	2.42857	33	2.35714	22	1.57143	18	1.28571	15	1.07143	12	0.857143	7	0.5	1	0.0714286	0	0
Desulfovibrio_vulgaris_RCH1	GCF_000166115.1	2010-11-05	18	35	1.94444	35	1.94444	35	1.94444	30	1.66667	24	1.33333	20	1.11111	17	0.944444	17	0.944444	17	0.944444	17	0.944444	17	0.944444
Desulfuromonas_acetoxidans	GCF_013371475.1	2020-06-23	16	32	2	32	2	32	2	30	1.875	21	1.3125	18	1.125	15	0.9375	14	0.875	13	0.8125	12	0.75	11	0.6875
Enterobacter_hormaechei_YT3	GCF_000328885.1	2013-01-02	71	84	1.1831	84	1.1831	84	1.1831	81	1.14085	75	1.05634	74	1.04225	74	1.04225	74	1.04225	74	1.04225	74	1.04225	38	0.535211
Escherichia_coli_str._K-12_substr._MG1655	GCF_000005845.2	2013-09-26	78	95	1.21795	95	1.21795	95	1.21795	88	1.12821	83	1.0641	83	1.0641	81	1.03846	81	1.03846	81	1.03846	81	1.03846	81	1.03846
Flavobacterium_columnare	GCF_014844295.1	2020-10-05	12	31	2.58333	31	2.58333	31	2.58333	29	2.41667	19	1.58333	16	1.33333	13	1.08333	12	1	12	1	12	1	8	0.666667
Fusobacterium_nucleatum_subsp._Polymorphum	GCF_001457555.1	2015-03-22	13	28	2.15385	28	2.15385	28	2.15385	26	2	17	1.30769	17	1.30769	16	1.23077	16	1.23077	15	1.15385	15	1.15385	7	0.538462
Haloferax_denitrificans_ATCC_35960	GCF_000337795.1	2013-02-04	26	33	1.26923	33	1.26923	33	1.26923	29	1.11538	26	1	24	0.923077	23	0.884615	23	0.884615	23	0.884615	23	0.884615	10	0.384615
Holophaga_foetida_DSM_6591	GCF_000242615.2	2014-01-16	16	24	1.5	24	1.5	24	1.5	24	1.5	19	1.1875	18	1.125	17	1.0625	17	1.0625	16	1	16	1	16	1
Methanobacterium_subterraneum	GCF_002813695.1	2017-12-07	18	26	1.44444	26	1.44444	26	1.44444	23	1.27778	18	1	17	0.944444	17	0.944444	17	0.944444	17	0.944444	17	0.944444	15	0.833333
Methanococcus_maripaludis	GCF_002945325.1	2018-02-12	16	25	1.5625	25	1.5625	25	1.5625	20	1.25	16	1	15	0.9375	15	0.9375	15	0.9375	15	0.9375	15	0.9375	8	0.5
Methanosarcina_barkeri_227	GCF_000970065.1	2015-04-07	16	24	1.5	24	1.5	24	1.5	20	1.25	18	1.125	17	1.0625	16	1	16	1	16	1	16	1	11	0.6875
Methanosarcina_mazei_Go1	GCF_000007065.1	2002-05-20	17	23	1.35294	23	1.35294	23	1.35294	20	1.17647	17	1	16	0.941176	15	0.882353	15	0.882353	15	0.882353	15	0.882353	14	0.823529
Methanosarcina_siciliae_T4_M	GCF_000970085.1	2015-04-07	17	25	1.47059	25	1.47059	25	1.47059	21	1.23529	19	1.11765	18	1.05882	17	1	17	1	17	1	17	1	11	0.647059
Methanothermobacter_sp._AS04akNAM_23	GCA_012840175.1	2020-04-25	18	21	1.16667	21	1.16667	21	1.16667	19	1.05556	18	1	16	0.888889	16	0.888889	16	0.888889	16	0.888889	12	0.666667	0	0
Methylophaga_thiooxydans_DMS010	GCF_000156355.1	2009-03-02	27	43	1.59259	43	1.59259	43	1.59259	41	1.51852	32	1.18519	32	1.18519	31	1.14815	30	1.11111	28	1.03704	25	0.925926	23	0.851852
Nitrobacter_hamburgensis	GCF_000013885.1	2006-04-11	25	38	1.52	38	1.52	38	1.52	33	1.32	28	1.12	25	1	24	0.96	24	0.96	24	0.96	24	0.96	24	0.96
Nitrobacter_winogradskyi_Nb-255	GCF_000012725.1	2005-09-12	24	36	1.5	36	1.5	36	1.5	33	1.375	29	1.20833	25	1.04167	24	1	24	1	24	1	23	0.958333	23	0.958333
Nitrosococcus_oceani_ATCC_19707	GCF_000012805.1	2005-10-04	29	44	1.51724	44	1.51724	44	1.51724	43	1.48276	38	1.31034	35	1.2069	35	1.2069	34	1.17241	34	1.17241	34	1.17241	33	1.13793
Nitrosomonas_europaea_ATCC_19718	GCF_000009145.1	2003-05-06	25	38	1.52	38	1.52	38	1.52	37	1.48	32	1.28	31	1.24	31	1.24	28	1.12	28	1.12	28	1.12	27	1.08
Nitrosospira_multiformis_ATCC_25196	GCF_000196355.1	2005-11-15	26	39	1.5	39	1.5	39	1.5	37	1.42308	32	1.23077	31	1.19231	31	1.19231	29	1.11538	29	1.11538	29	1.11538	28	1.07692
Nitrospira_moscoviensis	GCF_001273775.1	2015-08-25	20	28	1.4	28	1.4	28	1.4	28	1.4	23	1.15	19	0.95	19	0.95	19	0.95	19	0.95	19	0.95	18	0.9
Pseudomonas_aeruginosa_PAO1	GCF_000006765.1	2006-07-07	53	74	1.39623	74	1.39623	74	1.39623	71	1.33962	66	1.24528	61	1.15094	61	1.15094	61	1.15094	58	1.09434	57	1.07547	57	1.07547
Pseudomonas_chlororaphis	GCF_014524625.1	2020-09-11	36	57	1.58333	57	1.58333	57	1.58333	56	1.55556	47	1.30556	43	1.19444	42	1.16667	40	1.11111	39	1.08333	38	1.05556	18	0.5
Ralstonia_solanacearum	GCF_001587155.1	2016-03-11	31	49	1.58065	49	1.58065	49	1.58065	48	1.54839	41	1.32258	37	1.19355	35	1.12903	34	1.09677	34	1.09677	34	1.09677	21	0.677419
Rhizobium_etli	GCF_002119845.1	2017-05-09	37	53	1.43243	53	1.43243	53	1.43243	51	1.37838	45	1.21622	41	1.10811	39	1.05405	37	1	37	1	35	0.945946	20	0.540541
Rhizobium_leguminosarum	GCF_004306555.1	2019-02-26	35	50	1.42857	50	1.42857	50	1.42857	47	1.34286	43	1.22857	39	1.11429	37	1.05714	36	1.02857	35	1	33	0.942857	16	0.457143
Roseovarius_nubinhibens_ISM	GCF_000152625.1	2006-05-04	30	44	1.46667	44	1.46667	44	1.46667	43	1.43333	38	1.26667	33	1.1	32	1.06667	32	1.06667	31	1.03333	29	0.966667	28	0.933333
Ruegeria_pomeroyi_DSS-3	GCF_000011965.2	2013-12-10	30	45	1.5	45	1.5	45	1.5	44	1.46667	38	1.26667	34	1.13333	32	1.06667	31	1.03333	31	1.03333	29	0.966667	29	0.966667
Salipiger_bermudensis_HTCC2601	GCF_000153725.1	2006-10-23	34	50	1.47059	50	1.47059	50	1.47059	46	1.35294	41	1.20588	36	1.05882	36	1.05882	35	1.02941	35	1.02941	34	1	33	0.970588
Salmonella_enterica_subsp._enterica_serovar_Typhimurium_str._LT2	GCF_000006945.2	2016-01-13	78	96	1.23077	96	1.23077	96	1.23077	95	1.21795	87	1.11538	84	1.07692	82	1.05128	82	1.05128	81	1.03846	81	1.03846	79	1.01282
Shewanella_denitrificans_OS217	GCF_000013765.1	2006-04-10	32	49	1.53125	49	1.53125	49	1.53125	48	1.5	42	1.3125	41	1.28125	40	1.25	40	1.25	39	1.21875	39	1.21875	37	1.15625
Shewanella_woodyi_ATCC_51908	GCF_000019525.1	2008-03-13	31	48	1.54839	48	1.54839	48	1.54839	45	1.45161	42	1.35484	39	1.25806	38	1.22581	37	1.19355	36	1.16129	35	1.12903	31	1
Sulfurimonas_autotrophica_DSM_16294	GCF_000147355.1	2010-09-15	18	37	2.05556	37	2.05556	37	2.05556	31	1.72222	25	1.38889	20	1.11111	19	1.05556	19	1.05556	19	1.05556	19	1.05556	19	1.05556
Sulfurimonas_denitrificans_DSM_1251	GCF_000012965.1	2005-11-01	18	33	1.83333	33	1.83333	33	1.83333	29	1.61111	23	1.27778	19	1.05556	18	1	18	1	18	1	18	1	18	1
Thiobacillus_denitrificans_DSM_12475	GCF_000376425.1	2013-04-20	31	46	1.48387	46	1.48387	46	1.48387	43	1.3871	40	1.29032	34	1.09677	33	1.06452	31	1	31	1	31	1	28	0.903226
Thiomicrospira_cyclica_ALM1	GCF_000214825.1	2011-05-25	26	36	1.38462	36	1.38462	36	1.38462	35	1.34615	30	1.15385	28	1.07692	28	1.07692	27	1.03846	27	1.03846	27	1.03846	27	1.03846
Verrucomicrobia_subdivision_3_bacterium_SpSt-207	GCA_011058495.1	2020-03-02	14	28	2	28	2	28	2	27	1.92857	19	1.35714	16	1.14286	13	0.928571	12	0.857143	9	0.642857	9	0.642857	8	0.571429
Vibrio_metschnikovii	GCF_009763765.1	2019-12-18	44	63	1.43182	63	1.43182	63	1.43182	62	1.40909	54	1.22727	51	1.15909	50	1.13636	48	1.09091	45	1.02273	42	0.954545	20	0.454545
				Average	1.57483		1.57483		1.57483		1.47244		1.22941		1.10979		1.05981		1.03257		1.00479		0.979048		0.796609
				S.D.	0.297621		0.297621		0.297621		0.283973		0.134244		0.108672		0.102338		0.100079		0.124622		0.172648		0.265337
				Overestimated	50		50		50		50		45		41		32		26		24		19		10
				Underestimated	0		0		0		0		0		7		11		14		15		22		36
				Exact estimated	0		0		0		0		5		2		7		10		11		9		4
				Ratio of overestimated	1		1		1		1		0.9		0.82		0.64		0.52		0.48		0.38		0.2
				Ratio of underestimated	0		0		0		0		0		0.14		0.22		0.28		0.3		0.44		0.72
				Ratio of exactness	0		0		0		0		0.1		0.04		0.14		0.2		0.22		0.18		0.08
